# Supplementary material for: Analyzing mixing systems using a new generation of Bayesian tracer mixing models
Source: PeerJ. 2018 Jun 21;6:e5096. doi: 10.7717/peerj.5096 (PMC6015753; doi:10.7717/peerj.5096)
Supplement: Supplemental Information 3 [file peerj-06-5096-s003.zip]

Archive with 5 entries (4 files):
- dataS1/
- dataS1/alligator_TEF.csv
- dataS1/alligator_sources_simplemean.csv
- dataS1/alligator_consumer.csv
- dataS1/mixsiar_script_alligator.R
