# Supplementary material for: Analyzing mixing systems using a new generation of Bayesian tracer mixing models
Source: PeerJ. 2018 Jun 21;6:e5096. doi: 10.7717/peerj.5096 (PMC6015753; doi:10.7717/peerj.5096)
Supplement: Supplemental Information 3 [file peerj-06-5096-s003.zip › dataS1/alligator_TEF.csv]

source	Meand13C	SDd13C	Meand15N	SDd15N
Marine	0.61	0.12	1.22	0.08
Freshwater	0.61	0.12	1.22	0.08
