# Supplementary material for: Analyzing mixing systems using a new generation of Bayesian tracer mixing models
Source: PeerJ. 2018 Jun 21;6:e5096. doi: 10.7717/peerj.5096 (PMC6015753; doi:10.7717/peerj.5096)
Supplement: Supplemental Information 3 [file peerj-06-5096-s003.zip › dataS1/alligator_consumer.csv]

ID	tag_ID	lat	long	date	year	habitat	sex	Length	sclass	sex_sclass	d15N	d13C
1	SAM152	31.43585	-81.27632	6/29/2007	2007	F	Male	186	Adult	Male_Adult	7.18	-23.8
2	SAM257	31.397779	-81.273903	11/20/2010	2010	I	Female	186.5	Adult	Female_Adult	9.8846	-16.70225
3	SAM287	31.46665	-81.22577	6/22/2009	2009	M	Male	186.5	Adult	Male_Adult	8.0962	-16.3198
4	SAM245	31.49783	-81.23375	7/2/2008	2008	M	Male	188.1	Adult	Male_Adult	9.04	-14.61
5	SAM270	31.436258	-81.280773	4/4/2009	2009	M	Female	188.4	Adult	Female_Adult	10.8545	-15.75116667
6	SAM289	31.47969	-81.2205	6/22/2009	2009	M	Male	188.6	Adult	Male_Adult	9.1272	-16.0818
7	SAM288	31.51068	-81.21247	6/22/2009	2009	M	Male	189.5	Adult	Male_Adult	8.8532	-16.4558
8	SAM246	31.48404	-81.21051	7/2/2008	2008	M	Female	189.9	Adult	Female_Adult	9.28	-15.52
9	SAM284-2	31.45592	-81.2674	6/18/2009	2009	I	Female	191.6	Adult	Female_Adult	6.1972	-25.4208
10	SAM234	31.47089	-81.2645	6/12/2008	2008	F	Female	192.1	Adult	Female_Adult	6.31	-24.82
11	SAM177	31.44569	-81.25552	7/25/2007	2007	I	Female	192.2	Adult	Female_Adult	6.34	-24
12	SAM125	31.4359	-81.27563	5/31/2007	2007	F	Male	192.5	Adult	Male_Adult	9.36	-18.42
13	SAM185	31.50804	-81.22578	8/14/2007	2007	M	Female	196.2	Adult	Female_Adult	9.17	-16.66
14	SAM222	31.45254	-81.27231	5/20/2008	2008	I	Female	199.8	Adult	Female_Adult	9.74	-16.31
15	SAM239	31.49155	-81.2599	6/21/2008	2008	I	Female	200.3	Adult	Female_Adult	9.9	-15.7
16	SAM135	31.39909	-81.28086	6/19/2007	2007	F	Male	201.9	Adult	Male_Adult	10.81	-15.68
17	SAM170	31.43197	-81.28682	7/10/2007	2007	M	Male	202	Adult	Male_Adult	11.07	-15.42
18	SAM153	31.39647	-81.27993	6/29/2007	2007	M	Female	204.2	Adult	Female_Adult	9.92	-17.21
19	SAM225	31.39742	-81.27275	5/21/2008	2008	I	Female	204.2	Adult	Female_Adult	9.74	-16.9
20	SAM123	31.39816	-81.27935	5/29/2007	2007	F	Female	204.5	Adult	Female_Adult	9.21	-17.49
21	SAM211	31.39504	-81.28054	4/16/2008	2008	M	Female	210	Adult	Female_Adult	10.23	-16.78
22	SAM326	31.394772	-81.281534	6/20/2010	2010	M	Male	210	Adult	Male_Adult	10.11875	-15.43375
23	SAM228	31.5143	-81.23407	5/28/2008	2008	I	Female	211.3	Adult	Female_Adult	9.49	-16.27
24	SAM179	31.41251	-81.28621	8/3/2007	2007	M	Female	213.2	Adult	Female_Adult	8.78	-17.35
25	SAM294	31.51699	-81.23127	7/1/2009	2009	M	Female	215.5	Adult	Female_Adult	10	-16.03
26	SAM223	31.49549	-81.25228	4/19/2008	2008	F	Female	215.7	Adult	Female_Adult	4.51	-26.55
27	SAM290	31.45404	-81.23175	6/22/2009	2009	M	Male	217.5	Adult	Male_Adult	9.1622	-16.1408
28	SAM192	31.46131	-81.27881	9/9/2007	2007	M	Male	219.6	Adult	Male_Adult	8.92	-16.24
29	SAM130	31.43625	-81.27562	6/8/2007	2007	F	Male	221.1	Adult	Male_Adult	8.93	-17.64
30	SAM233	31.52094	-81.23263	6/10/2008	2008	F	Female	226.4	Adult	Female_Adult	8.93	-15.41
31	SAM321	31.52459	-81.2398	6/10/2010	2010	I	Female	229.9	Adult	Female_Adult	9.90075	-18.22375
32	SAM292	31.459354	-81.278618	6/28/2009	2009	M	Male	231.9	Adult	Male_Adult	10.2742	-15.7398
33	SAM227	31.46084	-81.25936	5/27/2008	2008	F	Female	233.1	Adult	Female_Adult	6.48	-25.17
34	SAM184	31.50598	-81.22772	8/14/2007	2007	M	Female	234.4	Adult	Female_Adult	7.99	-17.9
35	SAM196	31.43445	-81.24259	10/6/2007	2007	M	Female	234.8	Adult	Female_Adult	9.41	-15.5
36	SAM250	31.49885	-81.2275	7/29/2008	2008	M	Male	235.2	Adult	Male_Adult	10.19	-15.47
37	SAM230	31.39063	-81.26309	6/1/2008	2008	M	Female	236.6	Adult	Female_Adult	10.965	-26.0496
38	SAM214	31.41218	-81.28015	5/12/2008	2008	F	Female	237	Adult	Female_Adult	8.84	-18.3
39	SAM249	31.39774	-81.28004	7/21/2008	2008	F	Female	237.5	Adult	Female_Adult	9.02	-19.35
40	SAM134	31.44115	-81.23848	9/5/2007	2007	M	Female	237.5	Adult	Female_Adult	8.84	-16.88
41	SAM191-R	31.48342	-81.21959	6/22/2009	2009	M	Male	242	Adult	Male_Adult	7.6762	-20.3208
42	SAM124	31.43615	-81.2756	5/31/2007	2007	F	Female	246	Adult	Female_Adult	10.58	-15.43
43	SAM193	31.462	-81.26798	9/16/2007	2007	F	Female	247.5	Adult	Female_Adult	8.17	-18.24
44	SAM255	31.428863	-81.272453	6/27/2010	2010	M	Male	247.5	Adult	Male_Adult	7.94275	-19.54875
45	SAM247-R-2	31.456784	-81.280486	6/23/2009	2009	M	Male	248.8	Adult	Male_Adult	10.45	-16.26
46	SAM320	31.474264	-81.26134	5/20/2010	2010	F	Male	251.5	Adult	Male_Adult	8.68875	-17.06375
47	SAM182-R-2	31.403697	-81.281601	8/9/2010	2010	F	Male	253.5	Adult	Male_Adult	10.43475	-16.57775
48	SAM240	31.49556	-81.25233	4/19/2008	2008	F	Male	263.4	Adult	Male_Adult	9.31	-15.81
49	SAM190	31.48296	-81.20883	9/7/2007	2007	M	Male	265.3	Adult	Male_Adult	8.85	-16.38
50	SAM188	31.42345	-81.25207	8/28/2007	2007	M	Male	275.2	Adult	Male_Adult	9.76	-15.97
51	SAM180	31.51419	-81.23403	8/6/2007	2007	I	Male	285.7	Adult	Male_Adult	9.91	-15.82
52	SAM189	31.44678	-81.2377	9/5/2007	2007	M	Male	287	Adult	Male_Adult	9.11	-15.87
53	SAM181	31.50237	-81.2307	8/11/2007	2007	M	Male	294	Adult	Male_Adult	9.04	-17.35
54	SAM323	31.430824	-81.253002	6/10/2010	2010	F	Male	296.3	Adult	Male_Adult	9.31075	-16.69575
55	SAM329	31.51359	-81.21037	7/17/2010	2010	M	Male	296.7	Adult	Male_Adult	9.69775	-16.25275
56	SAM299	31.481832	-81.273327	7/14/2009	2009	M	Male	315.5	Adult	Male_Adult	10.2645	-17.34616667
57	SAM143	31.462	-81.26798	6/23/2007	2007	F	Male	37.7	Small juvenile	Male_Small juvenile	6.85	-24.21
58	SAM272	31.39815	-81.27936	5/10/2009	2009	F	Male	54.6	Small juvenile	Male_Small juvenile	4.6565	-26.56716667
59	SAM131	31.40699	-81.26228	6/18/2007	2007	I	Female	55.6	Small juvenile	Female_Small juvenile	6.07	-23.18
60	SAM147	31.40723	-81.26349	6/29/2008	2008	I	Male	57	Small juvenile	Male_Small juvenile	6.87	-22.63
61	SAM133	31.40734	-81.26284	6/18/2007	2007	I	Male	58.6	Small juvenile	Male_Small juvenile	5.88	-22.06
62	SAM176	31.50898	-81.23518	7/23/2007	2007	I	Male	60.4	Small juvenile	Male_Small juvenile	4.78	-25.06
63	SAM140	31.50267	-81.23809	6/21/2007	2007	I	Male	61.3	Small juvenile	Male_Small juvenile	5.34	-26.71
64	SAM142	31.50284	-81.23829	6/21/2007	2007	I	Male	62.4	Small juvenile	Male_Small juvenile	5.15	-25.96
65	SAM141	31.50305	-81.23839	6/21/2007	2007	I	Female	62.9	Small juvenile	Female_Small juvenile	5.08	-26.9
66	SAM200	31.40982	-81.28206	3/7/2008	2008	F	Male	63.7	Small juvenile	Male_Small juvenile	4.78	-25.81
67	SAM128	31.42504	-81.28214	5/31/2007	2007	F	Female	65.4	Small juvenile	Female_Small juvenile	4.98	-28.9
68	SAM217	31.46055	-81.25945	5/12/2008	2008	F	Male	65.7	Small juvenile	Male_Small juvenile	5.56	-25.8
69	SAM127	31.42523	-81.28199	5/31/2007	2007	F	Male	65.9	Small juvenile	Male_Small juvenile	4.83	-28.94
70	SAM281	31.39815	-81.27936	6/9/2009	2009	F	Male	67.4	Small juvenile	Male_Small juvenile	3.9112	-27.9398
71	SAM202	31.40982	-81.28206	3/7/2008	2008	F	Male	67.7	Small juvenile	Male_Small juvenile	5.42	-23.22
72	SAM151	31.50959	-81.23529	6/27/2007	2007	I	Female	67.9	Small juvenile	Female_Small juvenile	4.29	-25.18
73	SAM126	31.42534	-81.28193	5/31/2007	2007	F	Male	68.3	Small juvenile	Male_Small juvenile	4.71	-29.97
74	SAM146	31.50919	-81.23527	6/23/2007	2007	I	Female	69.6	Small juvenile	Female_Small juvenile	4.41	-25
75	SAM129	31.42493	-81.28235	5/31/2007	2007	F	Male	69.7	Small juvenile	Male_Small juvenile	5.37	-27.93
76	SAM219	31.46155	-81.27945	5/12/2008	2008	F	Male	72.2	Small juvenile	Male_Small juvenile	6.03	-25.69
77	SAM169	31.50883	-81.23459	7/24/2007	2007	F	Male	73	Small juvenile	Male_Small juvenile	5.01	-23.81
78	SAM203	31.40982	-81.28206	3/7/2008	2008	F	Male	73.4	Small juvenile	Male_Small juvenile	4.99	-24.37
79	SAM301	31.398055	-81.27965	7/23/2009	2009	F	Male	73.5	Small juvenile	Male_Small juvenile	4.0822	-27.8198
80	SAM145	31.462	-81.26798	6/23/2007	2007	F	Male	73.6	Small juvenile	Male_Small juvenile	6.61	-25.32
81	SAM207	31.40465	-81.26602	3/11/2008	2008	I	Male	74.2	Small juvenile	Male_Small juvenile	6.76	-21.94
82	SAM216	31.46103	-81.25986	5/12/2008	2008	F	Male	74.6	Small juvenile	Male_Small juvenile	6.29	-25.68
83	SAM199	31.40982	-81.28206	3/7/2008	2008	F	Male	74.7	Small juvenile	Male_Small juvenile	4.19	-25.77
84	SAM137	31.40982	-81.28208	6/20/2007	2007	F	Male	75.4	Small juvenile	Male_Small juvenile	3.82	-26.47
85	SAM226	31.40646	-81.28484	5/21/2008	2008	I	Male	76.2	Small juvenile	Male_Small juvenile	4.46	-26.23
86	SAM198	31.40982	-81.28208	1/30/2008	2008	F	Female	76.3	Small juvenile	Female_Small juvenile	5.31	-28.98
87	SAM183	31.43797	-81.24151	8/13/2007	2007	M	Male	77	Small juvenile	Male_Small juvenile	7.08	-18.26
88	SAM215	31.41218	-81.28015	5/12/2008	2008	F	Male	77.1	Small juvenile	Male_Small juvenile	5.9	-23.16
89	SAM157	31.41409	-81.28546	7/5/2007	2007	M	Male	77.1	Small juvenile	Male_Small juvenile	7.83	-19.24
90	SAM139	31.42553	-81.28177	5/31/2007	2007	F	Male	77.2	Small juvenile	Male_Small juvenile	5.96	-24.46
91	SAM161	31.41553	-81.28469	7/6/2007	2007	M	Male	77.3	Small juvenile	Male_Small juvenile	7.81	-19.61
92	SAM248	31.3903	-81.28245	7/16/2008	2008	F	Male	77.5	Small juvenile	Male_Small juvenile	5.22	-22.88
93	SAM204	31.40982	-81.28206	3/7/2008	2008	F	Male	77.6	Small juvenile	Male_Small juvenile	4.02	-25.58
94	SAM254	31.44169	-81.23858	7/16/2010	2010	M	Male	78.5	Small juvenile	Male_Small juvenile	9.21575	-23.25275
95	SAM148	31.40465	-81.26602	6/29/2007	2007	I	Male	79.3	Large Juvenile	Male_Large Juvenile	6.24	-21.33
96	SAM136	31.40982	-81.28206	6/20/2007	2007	F	Male	79.5	Large Juvenile	Male_Large Juvenile	7.59	-20.55
97	SAM331	31.48506	-81.26753	6/9/2010	2010	M	Male	81	Large Juvenile	Male_Large Juvenile	5.22675	-26.60575
98	SAM277	31.394586	-81.280773	6/1/2009	2009	M	Male	81.2	Large Juvenile	Male_Large Juvenile	4.7742	-23.9828
99	SAM164	31.41266	-81.28635	7/6/2007	2007	M	Male	81.2	Large Juvenile	Male_Large Juvenile	8.85	-18.13
100	SAM242	31.393645	-81.284086	6/30/2008	2008	M	Male	81.4	Large Juvenile	Male_Large Juvenile	6.01	-22.59
101	SAM205	31.40982	-81.28206	3/7/2008	2008	F	Male	81.7	Large Juvenile	Male_Large Juvenile	5.23	-24.9
102	SAM201	31.40982	-81.28206	3/7/2008	2008	F	Male	82.5	Large Juvenile	Male_Large Juvenile	3.97	-25.85
103	SAM197	31.41465	-81.28532	10/23/2007	2007	M	Male	82.8	Large Juvenile	Male_Large Juvenile	9.46	-16.33
104	SAM276	31.39815	-81.27936	5/29/2009	2009	F	Male	83.6	Large Juvenile	Male_Large Juvenile	4.0812	-25.8698
105	SAM237	31.52675	-81.23171	6/16/2008	2008	I	Male	83.7	Large Juvenile	Male_Large Juvenile	5.6	-24.91
106	SAM285	31.45835	-81.27856	6/18/2009	2009	M	Male	84.1	Large Juvenile	Male_Large Juvenile	4.6072	-24.3878
107	SAM172	31.41315	-81.28604	7/16/2007	2007	M	Male	85.5	Large Juvenile	Male_Large Juvenile	9.34	-15.84
108	SAM173	31.41211	-81.28692	7/16/2007	2007	M	Male	86.4	Large Juvenile	Male_Large Juvenile	8.92	-17.32
109	SAM158	31.41624	-81.28418	7/5/2007	2007	M	Male	86.4	Large Juvenile	Male_Large Juvenile	9.32	-16.73
110	SAM163	31.41866	-81.2822	7/6/2007	2007	M	Male	86.5	Large Juvenile	Male_Large Juvenile	9.39	-16.69
111	SAM274	31.41211	-81.28692	5/13/2009	2009	M	Male	87.5	Large Juvenile	Male_Large Juvenile	5.0662	-27.2968
112	SAM241	31.52181	-81.23083	6/29/2008	2008	I	Male	87.5	Large Juvenile	Male_Large Juvenile	7.44	-21.07
113	SAM284	31.44186	-81.24061	6/17/2009	2009	M	Male	88	Large Juvenile	Male_Large Juvenile	7.3242	-21.0688
114	SAM221	31.51125	-81.23699	5/19/2008	2008	I	Male	88.5	Large Juvenile	Male_Large Juvenile	4.89	-22.81
115	SAM132	31.40668	-81.26317	6/18/2007	2007	I	Female	88.9	Large Juvenile	Female_Large Juvenile	6.02	-22.92
116	SAM282	31.48467	-81.26879	6/15/2009	2009	M	Male	89.2	Large Juvenile	Male_Large Juvenile	8.4192	-20.1888
117	SAM224	31.50337	-81.23833	5/20/2008	2008	I	Male	90.6	Large Juvenile	Male_Large Juvenile	4.88	-26.96
118	SAM156	31.41357	-81.28586	7/5/2007	2007	M	Male	90.6	Large Juvenile	Male_Large Juvenile	9.63	-17.1
119	SAM194	31.50301	-81.23817	9/24/2007	2007	I	Male	90.7	Large Juvenile	Male_Large Juvenile	4.28	-26.88
120	SAM160	31.41732	-81.28343	7/6/2007	2007	M	Female	91.2	Large Juvenile	Female_Large Juvenile	9.67	-18.09
121	SAM162	31.41986	-81.28158	7/6/2007	2007	M	Male	93	Large Juvenile	Male_Large Juvenile	10.04	-17.54
122	SAM327	31.47089	-81.2645	6/22/2010	2010	F	Male	93.5	Large Juvenile	Male_Large Juvenile	5.16375	-26.35375
123	SAM278	31.45764	-81.27163	6/2/2009	2009	M	Male	94.1	Large Juvenile	Male_Large Juvenile	6.0482	-26.0478
124	SAM212	31.40407	-81.28115	4/17/2008	2008	F	Male	94.7	Large Juvenile	Male_Large Juvenile	5.81	-25.53
125	SAM325	31.435959	-81.28255	6/24/2010	2010	M	Male	96.1	Large Juvenile	Male_Large Juvenile	5.92775	-26.49175
126	SAM298	31.12775	-81.23488	7/12/2009	2009	I	Female	96.2	Large Juvenile	Female_Large Juvenile	6.5462	-19.8418
127	SAM295	31.51385	-81.234768	7/1/2009	2009	M	Male	97	Large Juvenile	Male_Large Juvenile	6.21	-24.76
128	SAM307	31.401778	-81.285747	8/4/2009	2009	I	Male	97.2	Large Juvenile	Male_Large Juvenile	8	-18.2
129	SAM302	31.398055	-81.27965	7/23/2009	2009	F	Male	98.5	Large Juvenile	Male_Large Juvenile	4.99	-22.87
130	SAM159	31.39819	-81.27878	7/5/2007	2007	F	Male	99.5	Large Juvenile	Male_Large Juvenile	4.08	-27.96
131	SAM195	31.50389	-81.23927	9/24/2007	2007	I	Male	99.5	Large Juvenile	Male_Large Juvenile	5.43	-24.31
132	SAM218	31.46171	-81.2593	5/12/2008	2008	F	Male	99.6	Large Juvenile	Male_Large Juvenile	5.87	-26.26
133	SAM322	31.45592	-81.26992	6/22/2010	2010	I	Female	100.6	Sub-adult	Female_Sub-adult	5.44375	-26.13075
134	SAM238	31.5139	-81.23485	6/18/2008	2008	I	Male	102.3	Sub-adult	Male_Sub-adult	6.98	-19.06
135	SAM304	31.478532	-81.233409	7/27/2009	2009	I	Female	102.6	Sub-adult	Female_Sub-adult	4.42	-25.98
136	SAM275	31.41211	-81.28692	5/14/2009	2009	M	Male	102.6	Sub-adult	Male_Sub-adult	4.2492	-27.3998
137	SAM231	31.40993	-81.28272	6/3/2008	2008	I	Female	104.1	Sub-adult	Female_Sub-adult	9.36	-16.42
138	SAM296	31.45594	-81.2674	7/1/2009	2009	I	Female	104.3	Sub-adult	Female_Sub-adult	6.21	-26.57
139	SAM286	31.37839	-81.28093	6/21/2009	2009	M	Male	104.5	Sub-adult	Male_Sub-adult	4.9912	-24.4038
140	SAM244	31.393695	-81.286392	6/30/2008	2008	M	Male	105	Sub-adult	Male_Sub-adult	10.22	-15.28
141	SAM279	31.45764	-81.27163	6/2/2009	2009	M	Male	106.3	Sub-adult	Male_Sub-adult	5.7722	-24.4208
142	SAM165	31.41202	-81.28643	7/9/2007	2007	M	Male	107.2	Sub-adult	Male_Sub-adult	9.9105	-17.05516667
143	SAM280	31.48782	-81.22596	6/4/2009	2009	I	Male	108.4	Sub-adult	Male_Sub-adult	4.2012	-27.6288
144	SAM328	31.43615	-81.2756	5/15/2010	2010	F	Male	108.4	Sub-adult	Male_Sub-adult	5.39375	-26.13675
145	SAM155	31.40982	-81.28206	7/3/2007	2007	F	Male	114.9	Sub-adult	Male_Sub-adult	4.88	-22.17
146	SAM300	31.409966	-81.290537	7/22/2009	2009	M	Female	115.1	Sub-adult	Female_Sub-adult	5.7352	-22.0488
147	SAM336	31.44361	-81.2396	7/16/2010	2010	M	Male	116.9	Sub-adult	Male_Sub-adult	9.4663	-15.4342
148	SAM232-R	31.414748	-81.285202	5/15/2009	2009	M	Male	117.3	Sub-adult	Male_Sub-adult	9.7152	-16.5988
149	SAM213	31.49772	-81.24347	4/23/2008	2008	F	Male	118	Sub-adult	Male_Sub-adult	6	-24.79
150	SAM291	31.45811	-81.27166	6/25/2009	2009	I	Male	119.7	Sub-adult	Male_Sub-adult	6.05	-25.63
151	SAM171	31.41514	-81.28498	7/16/2007	2007	M	Male	122.1	Sub-adult	Male_Sub-adult	7.8	-19.54
152	SAM293	31.433754	-81.282643	6/29/2009	2009	M	Male	122.9	Sub-adult	Male_Sub-adult	5.8595	-22.89816667
153	SAM168	31.45592	-81.26992	7/24/2007	2007	I	Male	123.1	Sub-adult	Male_Sub-adult	6.22	-23.9
154	SAM243	31.39485	-81.28139	6/30/2008	2008	M	Female	123.7	Sub-adult	Female_Sub-adult	9.11	-16.78
155	SAM305	31.4358	-81.280659	7/30/2009	2009	M	Female	124.1	Sub-adult	Female_Sub-adult	6.09	-22.99
156	SAM229	31.48228	-81.23069	5/28/2008	2008	I	Female	124.5	Sub-adult	Female_Sub-adult	8.63	-17.53
157	SAM154	31.42514	-81.28203	7/5/2007	2007	F	Male	125	Sub-adult	Male_Sub-adult	9.34	-16.09
158	SAM000	31.455832	-81.242262	7/30/2008	2008	F	Female	128	Sub-adult	Female_Sub-adult	8.39	-15.64
159	SAM186	31.42853	-81.28774	8/20/2007	2007	M	Male	130	Sub-adult	Male_Sub-adult	9.81	-15.94
160	SAM150	31.51063	-81.23508	6/27/2007	2007	I	Male	130.4	Sub-adult	Male_Sub-adult	6.46	-22.21
161	SAM306	31.45592	-81.26992	8/4/2009	2009	I	Female	132.5	Sub-adult	Female_Sub-adult	8.13	-17.73
162	SAM324	31.44548	-81.25585	6/8/2010	2010	I	Male	132.7	Sub-adult	Male_Sub-adult	6.27075	-26.42375
163	SAM166	31.40767	-81.26137	7/17/2007	2007	M	Female	133.6	Sub-adult	Female_Sub-adult	6.69	-20.58
164	SAM208	31.40465	-81.26602	3/11/2008	2008	I	Male	135.4	Sub-adult	Male_Sub-adult	7.94	-19.85
165	SAM303	31.478532	-81.233409	7/27/2009	2009	I	Male	136	Sub-adult	Male_Sub-adult	5.39	-25.31
166	SAM236-R	31.41299	-81.25904	6/9/2009	2009	M	Male	136.6	Sub-adult	Male_Sub-adult	8.0822	-18.4848
167	SAM174	31.43659	-81.25711	7/25/2007	2007	I	Male	137.4	Sub-adult	Male_Sub-adult	5.4915	-26.02116667
168	SAM335	31.44124	-81.23979	7/16/2010	2010	M	Male	138.1	Sub-adult	Male_Sub-adult	6.6663	-18.3632
169	SAM251	31.41018	-81.282486	6/27/2010	2010	I	Female	141.1	Sub-adult	Female_Sub-adult	5.86575	-26.87575
170	SAM297	31.45592	-81.26992	7/10/2009	2009	I	Female	141.8	Sub-adult	Female_Sub-adult	5.78	-26.03
171	SAM210	31.3962	-81.28063	3/19/2008	2008	M	Female	145	Sub-adult	Female_Sub-adult	9.51	-16.63
172	SAM209-R	31.45539	-81.281881	8/10/2009	2009	M	Female	147.1	Sub-adult	Female_Sub-adult	6.93	-24.97
173	SAM220	31.43531	-81.27588	5/19/2008	2008	F	Female	157	Sub-adult	Female_Sub-adult	9.02	-17.41
174	SAM235	31.41221	-81.28633	6/12/2008	2008	M	Male	162.1	Sub-adult	Male_Sub-adult	10.22	-15.63
175	SAM149	31.43612	-81.27534	6/29/2007	2007	F	Male	163	Sub-adult	Male_Sub-adult	7.47	-24.84
176	SAM187-R	31.43443	-81.24595	6/17/2009	2009	M	Female	165.9	Sub-adult	Female_Sub-adult	10.1202	-16.6008
177	SAM138	31.47712	-81.2607	6/21/2007	2007	I	Female	167.3	Sub-adult	Female_Sub-adult	6.31	-23.64
178	SAM273	31.41211	-81.28692	5/12/2009	2009	M	Male	167.6	Sub-adult	Male_Sub-adult	10.2242	-17.6948
179	SAM283	31.395957	-81.280025	6/15/2009	2009	M	Female	169.5	Sub-adult	Female_Sub-adult	10.1142	-14.0648
180	SAM167	31.41398	-81.25773	7/17/2007	2007	M	Male	171.3	Sub-adult	Male_Sub-adult	9.46	-14.43
181	SAM206	31.46156	-81.25908	3/9/2008	2008	F	Female	171.5	Sub-adult	Female_Sub-adult	6.2	-25.9
